# Supplementary material for: Grapevine woody tissues accumulate stilbenoids following bud burst
Source: Planta. 2023 Nov 14;258(6):118. doi: 10.1007/s00425-023-04270-5 (PMC10645632; doi:10.1007/s00425-023-04270-5)
Supplement: Supplementary file 1 — Supplementary file1 (XLSX 26 KB) [file 425_2023_4270_MOESM1_ESM.xlsx]

## Sheet: phenylpropanoids
Gene name (bin code)	bin description	V1 annotation	V3 annotation		log2fold (EL4/EL1)	MapMan description
PAL (16.2.1.1)	secondary metabolism.phenylpropanoids.lignin biosynthesis.PAL	vit_13s0019g04460	Vitvi13g00622		6.26538	(p25872|pal1_tobac : 1233.0) Phenylalanine ammonia-lyase (EC 4.3.1.5) - Nicotiana tabacum (Common tobacco) & (at3g53260 : 1200.0) Encodes phenylalanine lyase. Arabidopsis has four PALs: AT2G37040 (PAL1), AT3G53260 (PAL2), AT5G04230 (PAL3) and AT3G10340 (PAL4).; phenylalanine ammonia-lyase 2 (PAL2); FUNCTIONS IN: phenylalanine ammonia-lyase activity; INVOLVED IN: response to oxidative stress, resp…
		vit_06s0004g02620	Vitvi06g00256		5.29634	(p24481|pal1_petcr : 1229.0) Phenylalanine ammonia-lyase 1 (EC 4.3.1.5) - Petroselinum crispum (Parsley) (Petroselinum hortense) & (at2g37040 : 1203.0) Encodes PAL1, a phenylalanine ammonia-lyase. Arabidopsis has four PALs: AT2G37040 (PAL1), AT3G53260 (PAL2), AT5G04230 (PAL3) and AT3G10340 (PAL4).; PHE ammonia lyase 1 (PAL1); FUNCTIONS IN: phenylalanine ammonia-lyase activity; INVOLVED IN: in 10 …
		vit_08s0040g01710	Vitvi08g01022		3.3178	(p45729|pal3_petcr : 1251.0) Phenylalanine ammonia-lyase 3 (EC 4.3.1.5) - Petroselinum crispum (Parsley) (Petroselinum hortense) & (at3g53260 : 1214.0) Encodes phenylalanine lyase. Arabidopsis has four PALs: AT2G37040 (PAL1), AT3G53260 (PAL2), AT5G04230 (PAL3) and AT3G10340 (PAL4).; phenylalanine ammonia-lyase 2 (PAL2); FUNCTIONS IN: phenylalanine ammonia-lyase activity; INVOLVED IN: response to …
C4H (16.2.1.2)	secondary metabolism.phenylpropanoids.lignin biosynthesis.C4H	vit_11s0065g00350	Vitvi11g00924		1.82579	(p37115|tcmo_phaau : 655.0) Trans-cinnamate 4-monooxygenase (EC 1.14.13.11) (Cinnamic acid 4-hydroxylase) (CA4H) (C4H) (P450C4H) (Cytochrome P450 73) - Phaseolus aureus (Mung bean) (Vigna radiata) & (at2g30490 : 623.0) Encodes a cinnamate-4-hydroxylase. Mutations in this gene impact phenylpropanoid metabolism, growth and development.; cinnamate-4-hydroxylase (C4H); FUNCTIONS IN: trans-cinnamate 4…
		vit_11s0078g00290	Vitvi11g01045		3.03938	(p37115|tcmo_phaau : 628.0) Trans-cinnamate 4-monooxygenase (EC 1.14.13.11) (Cinnamic acid 4-hydroxylase) (CA4H) (C4H) (P450C4H) (Cytochrome P450 73) - Phaseolus aureus (Mung bean) (Vigna radiata) & (at2g30490 : 595.0) Encodes a cinnamate-4-hydroxylase. Mutations in this gene impact phenylpropanoid metabolism, growth and development.; cinnamate-4-hydroxylase (C4H); FUNCTIONS IN: trans-cinnamate 4…
		vit_06s0004g08150	Vitvi06g00803		2.6071	(p48522|tcmo_catro : 818.0) Trans-cinnamate 4-monooxygenase (EC 1.14.13.11) (Cinnamic acid 4-hydroxylase) (CA4H) (C4H) (P450C4H) (Cytochrome P450 73) - Catharanthus roseus (Rosy periwinkle) (Madagascar periwinkle) & (at2g30490 : 796.0) Encodes a cinnamate-4-hydroxylase. Mutations in this gene impact phenylpropanoid metabolism, growth and development.; cinnamate-4-hydroxylase (C4H); FUNCTIONS IN: …
4CL (16.2.1.3)	secondary metabolism.phenylpropanoids.lignin biosynthesis.4CL	vit_11s0052g01090	Vitvi11g01257		1.87238	(o24145|4cl1_tobac : 907.0) 4-coumarate--CoA ligase 1 (EC 6.2.1.12) (4CL 1) (4-coumaroyl-CoA synthase 1) - Nicotiana tabacum (Common tobacco) & (at3g21240 : 786.0) encodes an isoform of 4-coumarate:CoA ligase (4CL), which is involved in the last step of the general phenylpropanoid pathway. The catalytic efficiency was in the following (descending) order: p-coumaric acid, caffeic acid, ferulic aci…
		vit_14s0171g00300	Vitvi14g01589		1.23862	(at5g63380 : 541.0) Encodes a peroxisomal protein involved in the activation of fatty acids through esterification with CoA. At5g63380 preferentially activates fatty acids with increased chain length (C9:0 to C8:0) and thus shares characteristics with long-chain fatty acyl-CoA synthases. Also able to catalyze the conversion of OPDA to its CoA ester and is therefore thought to be involved in the p…
		vit_16s0039g02040	Vitvi16g00139		3.21838	(p31687|4cl2_soybn : 850.0) 4-coumarate--CoA ligase 2 (EC 6.2.1.12) (4CL 2) (4-coumaroyl-CoA synthase 2) (Clone 4CL16) - Glycine max (Soybean) & (at1g65060 : 775.0) encodes an isoform of 4-coumarate:CoA ligase (4CL), which is involved in the last step of the general phenylpropanoid pathway. mRNA levels are not induced in response to wounding or to fungal infection by P. parasitica. mRNA is expres…
		vit_01s0010g02740	Vitvi01g01561		2.26466	(at5g63380 : 513.0) Encodes a peroxisomal protein involved in the activation of fatty acids through esterification with CoA. At5g63380 preferentially activates fatty acids with increased chain length (C9:0 to C8:0) and thus shares characteristics with long-chain fatty acyl-CoA synthases. Also able to catalyze the conversion of OPDA to its CoA ester and is therefore thought to be involved in the p…
		vit_02s0109g00250	Vitvi02g00938		1.4694	(at4g19010 : 640.0) AMP-dependent synthetase and ligase family protein; FUNCTIONS IN: 4-coumarate-CoA ligase activity; INVOLVED IN: metabolic process; EXPRESSED IN: 21 plant structures; EXPRESSED DURING: 11 growth stages; CONTAINS InterPro DOMAIN/s: AMP-binding, conserved site (InterPro:IPR020845), AMP-dependent synthetase/ligase (InterPro:IPR000873); BEST Arabidopsis thaliana protein match is: O…
CHS (16.8.2.1)	secondary metabolism.flavonoids.chalcones.naringenin-chalcone synthase	vit_14s0068g00920	Vitvi14g01448		2.87484	(p51090|chsy_vitvi : 691.0) Chalcone synthase (EC 2.3.1.74) (Naringenin-chalcone synthase) - Vitis vinifera (Grape) & (at5g13930 : 632.0) Encodes chalcone synthase (CHS), a key enzyme involved in the biosynthesis of flavonoids. Required for the accumulation of purple anthocyanins in leaves and stems. Also involved in the regulation of auxin transport and the modulation of root gravitropism.; TRAN…
		vit_14s0068g00930	Vitvi14g01449		4.99069	(p51090|chsy_vitvi : 751.0) Chalcone synthase (EC 2.3.1.74) (Naringenin-chalcone synthase) - Vitis vinifera (Grape) & (at5g13930 : 660.0) Encodes chalcone synthase (CHS), a key enzyme involved in the biosynthesis of flavonoids. Required for the accumulation of purple anthocyanins in leaves and stems. Also involved in the regulation of auxin transport and the modulation of root gravitropism.; TRAN…
		vit_05s0136g00260	Vitvi05g01044		5.6521	(p22928|chsj_pethy : 721.0) Chalcone synthase J (EC 2.3.1.74) (Naringenin-chalcone synthase J) - Petunia hybrida (Petunia) & (at5g13930 : 664.0) Encodes chalcone synthase (CHS), a key enzyme involved in the biosynthesis of flavonoids. Required for the accumulation of purple anthocyanins in leaves and stems. Also involved in the regulation of auxin transport and the modulation of root gravitropism…
				Ciaffi et al. 2019
STS (16.8.2.1)	secondary metabolism.flavonoids.chalcones.naringenin-chalcone synthase	vit_16s0100g01190	Vitvi16g01483	VvSTS14	2.8191	(p28343|ths1_vitvi : 781.0) Stilbene synthase 1 (EC 2.3.1.95) (Resveratrol synthase 1) (Trihydroxystilbene synthase 1) (PSV25) - Vitis vinifera (Grape) & (at5g13930 : 593.0) Encodes chalcone synthase (CHS), a key enzyme involved in the biosynthesis of flavonoids. Required for the accumulation of purple anthocyanins in leaves and stems. Also involved in the regulation of auxin transport and the mo…
		vit_16s0100g01170	Vitvi16g01482	VvSTS7	3.52133	(p28343|ths1_vitvi : 744.0) Stilbene synthase 1 (EC 2.3.1.95) (Resveratrol synthase 1) (Trihydroxystilbene synthase 1) (PSV25) - Vitis vinifera (Grape) & (at5g13930 : 572.0) Encodes chalcone synthase (CHS), a key enzyme involved in the biosynthesis of flavonoids. Required for the accumulation of purple anthocyanins in leaves and stems. Also involved in the regulation of auxin transport and the mo…
		vit_16s0100g01160	Vitvi16g01481	VvSTS4	2.57235	(p28343|ths1_vitvi : 782.0) Stilbene synthase 1 (EC 2.3.1.95) (Resveratrol synthase 1) (Trihydroxystilbene synthase 1) (PSV25) - Vitis vinifera (Grape) & (at5g13930 : 593.0) Encodes chalcone synthase (CHS), a key enzyme involved in the biosynthesis of flavonoids. Required for the accumulation of purple anthocyanins in leaves and stems. Also involved in the regulation of auxin transport and the mo…
		vit_16s0100g01140	Vitvi16g01479	VvSTS8	3.56828	(p28343|ths1_vitvi : 748.0) Stilbene synthase 1 (EC 2.3.1.95) (Resveratrol synthase 1) (Trihydroxystilbene synthase 1) (PSV25) - Vitis vinifera (Grape) & (at5g13930 : 572.0) Encodes chalcone synthase (CHS), a key enzyme involved in the biosynthesis of flavonoids. Required for the accumulation of purple anthocyanins in leaves and stems. Also involved in the regulation of auxin transport and the mo…
		vit_16s0100g01130	Vitvi16g01478	VvSTS3	1.96339	(p28343|ths1_vitvi : 778.0) Stilbene synthase 1 (EC 2.3.1.95) (Resveratrol synthase 1) (Trihydroxystilbene synthase 1) (PSV25) - Vitis vinifera (Grape) & (at5g13930 : 592.0) Encodes chalcone synthase (CHS), a key enzyme involved in the biosynthesis of flavonoids. Required for the accumulation of purple anthocyanins in leaves and stems. Also involved in the regulation of auxin transport and the mo…
		vit_16s0100g01120	Vitvi16g01477		2.91985	(p28343|ths1_vitvi : 742.0) Stilbene synthase 1 (EC 2.3.1.95) (Resveratrol synthase 1) (Trihydroxystilbene synthase 1) (PSV25) - Vitis vinifera (Grape) & (at5g13930 : 574.0) Encodes chalcone synthase (CHS), a key enzyme involved in the biosynthesis of flavonoids. Required for the accumulation of purple anthocyanins in leaves and stems. Also involved in the regulation of auxin transport and the mo…
		vit_16s0100g01110	Vitvi16g00997	VvSTS13	3.96993	(p28343|ths1_vitvi : 749.0) Stilbene synthase 1 (EC 2.3.1.95) (Resveratrol synthase 1) (Trihydroxystilbene synthase 1) (PSV25) - Vitis vinifera (Grape) & (at5g13930 : 566.0) Encodes chalcone synthase (CHS), a key enzyme involved in the biosynthesis of flavonoids. Required for the accumulation of purple anthocyanins in leaves and stems. Also involved in the regulation of auxin transport and the mo…
		vit_16s0100g01100	Vitvi16g01475	VvSTS20	3.60286	(p28343|ths1_vitvi : 717.0) Stilbene synthase 1 (EC 2.3.1.95) (Resveratrol synthase 1) (Trihydroxystilbene synthase 1) (PSV25) - Vitis vinifera (Grape) & (at5g13930 : 560.0) Encodes chalcone synthase (CHS), a key enzyme involved in the biosynthesis of flavonoids. Required for the accumulation of purple anthocyanins in leaves and stems. Also involved in the regulation of auxin transport and the mo…
		vit_16s0100g00910	Vitvi16g01464	VvSTS17	1.4987	(p28343|ths1_vitvi : 744.0) Stilbene synthase 1 (EC 2.3.1.95) (Resveratrol synthase 1) (Trihydroxystilbene synthase 1) (PSV25) - Vitis vinifera (Grape) & (at5g13930 : 575.0) Encodes chalcone synthase (CHS), a key enzyme involved in the biosynthesis of flavonoids. Required for the accumulation of purple anthocyanins in leaves and stems. Also involved in the regulation of auxin transport and the mo…
		vit_16s0100g00830	Vitvi16g00991	VvSTS18	1.80357	(p28343|ths1_vitvi : 746.0) Stilbene synthase 1 (EC 2.3.1.95) (Resveratrol synthase 1) (Trihydroxystilbene synthase 1) (PSV25) - Vitis vinifera (Grape) & (at5g13930 : 575.0) Encodes chalcone synthase (CHS), a key enzyme involved in the biosynthesis of flavonoids. Required for the accumulation of purple anthocyanins in leaves and stems. Also involved in the regulation of auxin transport and the mo…
		vit_16s0100g00780	Vitvi16g01457	VvSTS16	0.912039	(p28343|ths1_vitvi : 742.0) Stilbene synthase 1 (EC 2.3.1.95) (Resveratrol synthase 1) (Trihydroxystilbene synthase 1) (PSV25) - Vitis vinifera (Grape) & (at5g13930 : 570.0) Encodes chalcone synthase (CHS), a key enzyme involved in the biosynthesis of flavonoids. Required for the accumulation of purple anthocyanins in leaves and stems. Also involved in the regulation of auxin transport and the mo…
		vit_16s0100g00770	Vitvi16g01486	VvSTS15	2.15911	(p28343|ths1_vitvi : 777.0) Stilbene synthase 1 (EC 2.3.1.95) (Resveratrol synthase 1) (Trihydroxystilbene synthase 1) (PSV25) - Vitis vinifera (Grape) & (at5g13930 : 591.0) Encodes chalcone synthase (CHS), a key enzyme involved in the biosynthesis of flavonoids. Required for the accumulation of purple anthocyanins in leaves and stems. Also involved in the regulation of auxin transport and the mo…
		vit_16s0100g00750	Vitvi16g01485	VvSTS19	1.51676	(p28343|ths1_vitvi : 773.0) Stilbene synthase 1 (EC 2.3.1.95) (Resveratrol synthase 1) (Trihydroxystilbene synthase 1) (PSV25) - Vitis vinifera (Grape) & (at5g13930 : 593.0) Encodes chalcone synthase (CHS), a key enzyme involved in the biosynthesis of flavonoids. Required for the accumulation of purple anthocyanins in leaves and stems. Also involved in the regulation of auxin transport and the mo…
C3H (16.2.1.5)	secondary metabolism.phenylpropanoids.lignin biosynthesis.C3H	vit_08s0040g00780	Vitvi08g00940		2.49306	(o48922|c98a2_soybn : 893.0) Cytochrome P450 98A2 (EC 1.14.-.-) - Glycine max (Soybean) & (at2g40890 : 849.0) encodes coumarate 3-hydroxylase (C3H), a P450-dependent monooxygenase. Involved in lignin biosynthesis and flavonoid biosynthesis. Also affects the biosynthesis of coumarins such as scopoletin and scopolin as a branching-out-pathway from the phenylpropanoid acid level.; cytochrome P450, f…
COMT (16.2.1.3)	secondary metabolism.phenylpropanoids.lignin biosynthesis.COMT	vit_10s0003g00440	Vitvi10g01775		3.98817	(o22309|7omt9_medsa : 342.0) Isoflavone-7-O-methyltransferase 9 (EC 2.1.1.150) (Isoflavone-O-methyltransferase 9) (7 IOMT-9) - Medicago sativa (Alfalfa) & (gnl|cdd|85101 : 269.0) no description available & (gnl|cdd|38388 : 214.0) no description available & (at4g35160 : 179.0) O-methyltransferase family protein; FUNCTIONS IN: methyltransferase activity, O-methyltransferase activity, protein dimeri…
		vit_12s0059g01790	Vitvi12g02393		0.97101	(gnl|cdd|85101 : 294.0) no description available & (gnl|cdd|38388 : 277.0) no description available & (at4g35160 : 261.0) O-methyltransferase family protein; FUNCTIONS IN: methyltransferase activity, O-methyltransferase activity, protein dimerization activity; LOCATED IN: cytosol; CONTAINS InterPro DOMAIN/s: Winged helix-turn-helix transcription repressor DNA-binding (InterPro:IPR011991), Plant m…
		vit_16s0098g00850	Vitvi16g01334		2.0011	(p28002|comt1_medsa : 629.0) Caffeic acid 3-O-methyltransferase (EC 2.1.1.68) (S-adenosysl-L-methionine:caffeic acid 3-O-methyltransferase) (COMT) (CAOMT) - Medicago sativa (Alfalfa) & (at5g54160 : 590.0) A caffeic acid/5-hydroxyferulic acid O-methyltransferase. Interacts with 14-4-3 proteins in yeast 2 hybrid assay. AtOMT1 (At5g54160) encodes a flavonol 3Ã­-O-methyltransferase that is highly act…
		vit_18s0001g02610	Vitvi18g00263		0.730314	(q8w013|comt1_catro : 500.0) Caffeic acid 3-O-methyltransferase (EC 2.1.1.68) (S-adenosysl-L-methionine:caffeic acid 3-O-methyltransferase) (COMT) (CAOMT) - Catharanthus roseus (Rosy periwinkle) (Madagascar periwinkle) & (at5g54160 : 476.0) A caffeic acid/5-hydroxyferulic acid O-methyltransferase. Interacts with 14-4-3 proteins in yeast 2 hybrid assay. AtOMT1 (At5g54160) encodes a flavonol 3Ã­-O-…
		vit_18s0072g00920	Vitvi18g01669		4.98395	(q8w013|comt1_catro : 447.0) Caffeic acid 3-O-methyltransferase (EC 2.1.1.68) (S-adenosysl-L-methionine:caffeic acid 3-O-methyltransferase) (COMT) (CAOMT) - Catharanthus roseus (Rosy periwinkle) (Madagascar periwinkle) & (at5g54160 : 401.0) A caffeic acid/5-hydroxyferulic acid O-methyltransferase. Interacts with 14-4-3 proteins in yeast 2 hybrid assay. AtOMT1 (At5g54160) encodes a flavonol 3Ã­-O-…
		vit_02s0025g02920	Vitvi02g00263		-1.53944	(p28002|comt1_medsa : 434.0) Caffeic acid 3-O-methyltransferase (EC 2.1.1.68) (S-adenosysl-L-methionine:caffeic acid 3-O-methyltransferase) (COMT) (CAOMT) - Medicago sativa (Alfalfa) & (at5g54160 : 395.0) A caffeic acid/5-hydroxyferulic acid O-methyltransferase. Interacts with 14-4-3 proteins in yeast 2 hybrid assay. AtOMT1 (At5g54160) encodes a flavonol 3Ã­-O-methyltransferase that is highly act…

## Sheet: shikimate pathway
Gene name (bin code)	bin description	V1 annotation	V3 annotation	log2fold (EL4/EL1)	MapMan description
DAPHS (13.1.6.1.1)	amino acid metabolism.synthesis.aromatic aa.chorismate.3-deoxy-D-arabino-heptulosonate 7-phosphate synthase	vit_00s1217g00010	Vitvi02g01749	-0.980371	(p21357|arof_soltu : 797.0) Phospho-2-dehydro-3-deoxyheptonate aldolase 1, chloroplast precursor (EC 2.5.1.54) (Phospho-2-keto-3-deoxyheptonate aldolase 1) (DAHP synthetase 1) (3-deoxy-D-arabino-heptulosonate 7-phosphate synthase 1) - Solanum tuberosum (Potato) & (at4g39980 : 790.0) Encodes a 2-deoxy-D-arabino-heptulosonate 7-phosphate (DAHP) synthase, which catalyzes the first committed step in …	0.980371	-0.980371
		vit_00s0391g00070	Vitvi07g03049	0.987544	(p27608|arof_tobac : 888.0) Phospho-2-dehydro-3-deoxyheptonate aldolase 1, chloroplast precursor (EC 2.5.1.54) (Phospho-2-keto-3-deoxyheptonate aldolase 1) (DAHP synthetase 1) (3-deoxy-D-arabino-heptulosonate 7-phosphate synthase 1) - Nicotiana tabacum (Common tob & (at4g39980 : 877.0) Encodes a 2-deoxy-D-arabino-heptulosonate 7-phosphate (DAHP) synthase, which catalyzes the first committed step …	-0.987544	0.987544
		vit_00s0591g00020	Vitvi02g01750	-1.28719	(at4g39980 : 181.0) Encodes a 2-deoxy-D-arabino-heptulosonate 7-phosphate (DAHP) synthase, which catalyzes the first committed step in aromatic amino acid biosynthesis. Gene expression is induced by wounding and pathogenic bacteria Pseudomonas syringae.; 3-deoxy-D-arabino-heptulosonate 7-phosphate synthase 1 (DHS1); CONTAINS InterPro DOMAIN/s: DAHP synthetase, class II (InterPro:IPR002480); BEST …	1.28719	-1.28719
SDH (13.1.6.1.10)	amino acid metabolism.synthesis.aromatic aa.chorismate.dehydroquinate/shikimate dehydrogenase	vit_14s0030g00670	Vitvi14g00340	2.0738	(at3g06350 : 498.0) MATERNAL EFFECT EMBRYO ARREST 32 (MEE32); FUNCTIONS IN: NADP or NADPH binding, 3-dehydroquinate dehydratase activity, shikimate 5-dehydrogenase activity, binding, catalytic activity; INVOLVED IN: embryo development ending in seed dormancy; LOCATED IN: chloroplast stroma, chloroplast; EXPRESSED IN: 23 plant structures; EXPRESSED DURING: 15 growth stages; CONTAINS InterPro DOMAI…	-2.0738	2.0738
		vit_14s0030g00660	Vitvi14g00339	7.24377	(at3g06350 : 660.0) MATERNAL EFFECT EMBRYO ARREST 32 (MEE32); FUNCTIONS IN: NADP or NADPH binding, 3-dehydroquinate dehydratase activity, shikimate 5-dehydrogenase activity, binding, catalytic activity; INVOLVED IN: embryo development ending in seed dormancy; LOCATED IN: chloroplast stroma, chloroplast; EXPRESSED IN: 23 plant structures; EXPRESSED DURING: 15 growth stages; CONTAINS InterPro DOMAI…	-7.24377	7.24377
		vit_14s0030g00650	Vitvi14g00338	2.26096	(at3g06350 : 671.0) MATERNAL EFFECT EMBRYO ARREST 32 (MEE32); FUNCTIONS IN: NADP or NADPH binding, 3-dehydroquinate dehydratase activity, shikimate 5-dehydrogenase activity, binding, catalytic activity; INVOLVED IN: embryo development ending in seed dormancy; LOCATED IN: chloroplast stroma, chloroplast; EXPRESSED IN: 23 plant structures; EXPRESSED DURING: 15 growth stages; CONTAINS InterPro DOMAI…	-2.26096	2.26096
SK (13.1.6.1.5)	amino acid metabolism.synthesis.aromatic aa.chorismate.shikimate kinase	vit_14s0068g01460	Vitvi14g01497	-0.620321	(at3g26900 : 258.0) shikimate kinase like 1 (SKL1); FUNCTIONS IN: shikimate kinase activity, ATP binding; INVOLVED IN: aromatic amino acid family biosynthetic process; LOCATED IN: chloroplast; EXPRESSED IN: 22 plant structures; EXPRESSED DURING: 14 growth stages; CONTAINS InterPro DOMAIN/s: Shikimate kinase (InterPro:IPR000623); BEST Arabidopsis thaliana protein match is: shikimate kinase 1 (TAIR…	0.620321	-0.620321
		vit_18s0001g01730	Vitvi18g01517	2.33467	(at2g21940 : 262.0) shikimate kinase 1 (SK1); FUNCTIONS IN: shikimate kinase activity, ATP binding; EXPRESSED IN: 19 plant structures; EXPRESSED DURING: 10 growth stages; CONTAINS InterPro DOMAIN/s: Shikimate kinase (InterPro:IPR000623); BEST Arabidopsis thaliana protein match is: shikimate kinase 2 (TAIR:AT4G39540.2); Has 7831 Blast hits to 7831 proteins in 2412 species: Archae - 26; Bacteria - …	-2.33467	2.33467
EPSPS (13.1.6.1.6)	amino acid metabolism.synthesis.aromatic aa.chorismate.5-enolpyruvylshikimate-3-phosphate synthase	vit_15s0048g00360	Vitvi15g01491	-1.1593	(p11043|aroa_pethy : 649.0) 3-phosphoshikimate 1-carboxyvinyltransferase, chloroplast precursor (EC 2.5.1.19) (5-enolpyruvylshikimate-3-phosphate synthase) (EPSP synthase) - Petunia hybrida (Petunia) & (at2g45300 : 630.0) encodes 3-phosphoshikimate 1-carboxyvinyltransferase / 5-enolpyruvylshikimate-3-phosphate / EPSP synthase involved in chorismate biosynthesis; RNA 3'-terminal phosphate cyclase/…	1.1593	-1.1593
CM (13.1.6.2.1)	amino acid metabolism.synthesis.aromatic aa.phenylalanine and tyrosine.chorismate mutase	vit_14s0108g01330	Vitvi14g02011	0.707936	(gnl|cdd|36014 : 388.0) no description available & (at3g29200 : 375.0) L-ascorbate peroxidase; chorismate mutase 1 (CM1); CONTAINS InterPro DOMAIN/s: Chorismate mutase, type II (InterPro:IPR020822), Chorismate mutase, AroQ class, eukaryotic type (InterPro:IPR008238); BEST Arabidopsis thaliana protein match is: chorismate mutase 3 (TAIR:AT1G69370.1); Has 278 Blast hits to 278 proteins in 116 speci…	-0.707936	0.707936
		vit_04s0008g06570	Vitvi04g00594	1.12361	(gnl|cdd|36014 : 335.0) no description available & (at5g10870 : 289.0) Encodes chorismate mutase AtCM2.; chorismate mutase 2 (CM2); CONTAINS InterPro DOMAIN/s: Chorismate mutase, type II (InterPro:IPR020822), Chorismate mutase, AroQ class, eukaryotic type (InterPro:IPR008238); BEST Arabidopsis thaliana protein match is: chorismate mutase 3 (TAIR:AT1G69370.1); Has 1807 Blast hits to 1807 proteins …	-1.12361	1.12361
AS (13.1.6.5.1)	amino acid metabolism.synthesis.aromatic aa.tryptophan.anthranilate synthase	vit_01s0011g06260	Vitvi01g00536	1.11759	(at1g25220 : 387.0) Catalyzes the first step of tryptophan biosynthesis: Chorismate L-Glutamine = Anthranilate Pyruvate L-Glutamate. Functions as a heterocomplex with anthranilate synthase alpha subunit (ASA1 or ASA2).; anthranilate synthase beta subunit 1 (ASB1); FUNCTIONS IN: anthranilate synthase activity; INVOLVED IN: tryptophan biosynthetic process, response to ethylene stimulus, response to…	1.11759	-1.11759
PAT	amino acid metabolism.synthesis.aromatic aa.tyrosine.prephenate aminotransferase	vit_07s0031g00980	Vitvi07g01783	0.854672		0.854672	-0.854672
ADT (13.1.6.3.1)	amino acid metabolism.synthesis.aromatic aa.phenylalanine.arogenate dehydratase / prephenate dehydratase	vit_10s0116g01670	Vitvi10g00088	3.96397	(at1g11790 : 498.0) Encodes a plastid-localized arogenate dehydratase involved in phenylalanine biosynthesis. Not less than six genes encoding ADT were identi&#64257;ed in the Arabidopsis genome: ADT1 [At1g11790]; ADT2 [At3g07630]; ADT3 [At2g27820]; ADT4 [At3g44720]; ADT5 [At5g22630]; and ADT6 [At1g08250].; arogenate dehydratase 1 (ADT1); FUNCTIONS IN: arogenate dehydratase activity, prephenate d…	-3.96397	3.96397
		vit_06s0004g03430	Vitvi06g00346	1.21808	(at3g07630 : 504.0) Encodes a plastid-localized arogenate dehydratase involved in phenylalanine biosynthesis. Not less than six genes encoding ADT were identi&#64257;ed in the Arabidopsis genome: ADT1 [At1g11790]; ADT2 [At3g07630]; ADT3 [At2g27820]; ADT4 [At3g44720]; ADT5 [At5g22630]; and ADT6 [At1g08250].; arogenate dehydratase 2 (ADT2); FUNCTIONS IN: arogenate dehydratase activity, prephenate d…	-1.21808	1.21808
		vit_06s0061g01300	Vitvi06g01946	1.91129	(at1g08250 : 589.0) Encodes a plastid-localized arogenate dehydratase involved in phenylalanine biosynthesis. Although this enzyme has sequence similarity to prephenate dehydratases, it is 98 times more active with arogenate than prephenate in enzymatic assays.; arogenate dehydratase 6 (ADT6); FUNCTIONS IN: arogenate dehydratase activity, prephenate dehydratase activity; INVOLVED IN: L-phenylalan…	-1.91129	1.91129
ADH (13.1.6.3.2)	amino acid metabolism.synthesis.aromatic aa.tyrosine.arogenate dehydrogenase	vit_11s0016g04960	Vitvi11g00438	-2.34556		2.34556	-2.34556
		vit_09s0002g08070	Vitvi09g00719	0.709352	(at1g15710 : 473.0) prephenate dehydrogenase family protein; FUNCTIONS IN: prephenate dehydrogenase (NADP+) activity; INVOLVED IN: tyrosine biosynthetic process; LOCATED IN: chloroplast; EXPRESSED IN: 24 plant structures; EXPRESSED DURING: 13 growth stages; CONTAINS InterPro DOMAIN/s: Prephenate dehydrogenase (InterPro:IPR003099), Arogenate/prephenate dehydrogenase (InterPro:IPR012070); BEST Arab…	-0.709352	0.709352
CAT	amino acid transporter	vit_13s0073g00050	Vitvi13g00991	0.657048		0.657048	-0.657048
		vit_11s0016g04250	Vitvi11g00368	-2.08336		-2.08336	2.08336
		vit_01s0011g01140	Vitvi01g01859	-1.6669		-1.6669	1.6669
		vit_01s0011g02880	Vitvi01g00226	3.063		3.063	-3.063
		vit_10s0003g04550	Vitvi10g00904	4.52671		4.52671	-4.52671
		vit_00s0204g00030	Vitvi02g01754	6.3685		6.3685	-6.3685
		vit_00s1918g00010	Vitvi00g01227	4.97609		4.97609	-4.97609
